# Supplementary material for: Untargeted Metabolomics Reveals the Effect of Selective Breeding on the Quality of Chicken Meat
Source: Metabolites. 2022 Apr 19;12(5):367. doi: 10.3390/metabo12050367 (PMC9144515; doi:10.3390/metabo12050367)
Supplement: Supplementary file 1 [file metabolites-12-00367-s001.zip]

Archive with 6 entries (6 files):
- .DS_Store
- ._metabolites-1673351-Supplementary Materials- proofreading
- Figure S1. The heatmap of correlations between all samples.tif
- Figure S2. The relative expression of several genes from RNA-seq.tif
- Table S1. Differentiated metabolites in breast muscle between line S and line D.pdf
- Table S2. Differentiated metabolites in thigh muscle between line S and line D.pdf
